# Supplementary material for: The Anti-SLAMF7 Antibody, Elotuzumab, Induces Antibody-Dependent Cellular Cytotoxicity Against CLL Cell Lines
Source: Molecules. 2026 Feb 3;31(3):531. doi: 10.3390/molecules31030531 (PMC12899419; doi:10.3390/molecules31030531)
Supplement: Supplementary file 1 [file molecules-31-00531-s001.zip]

Archive with 4 entries (4 files):
- Supplementary Figure S1.pdf
- Supplementary Figure S2.pdf
- Supplementary Table S1_B-CLPD panel.pdf
- Supplementary Table S2_SLAMFR panel.pdf
